# Supplementary material for: Linear-In-The-Parameters Oblique Least Squares (LOLS) Provides More Accurate Estimates of Density-Dependent Survival
Source: PLoS One. 2016 Dec 9;11(12):e0167418. doi: 10.1371/journal.pone.0167418 (PMC5147871; doi:10.1371/journal.pone.0167418)
Supplement: S1 File — Software package and Gracilaria chilensis data. (ZIP) [file pone.0167418.s001.zip]

Archive with 5 entries (5 files):
- Data.mat
- survival_multiple_fit.m
- survival_single_fit.m
- TrackResNRM.m
- Tutorial.doc
