# Supplementary material for: Linear-In-The-Parameters Oblique Least Squares (LOLS) Provides More Accurate Estimates of Density-Dependent Survival
Source: PLoS One. 2016 Dec 9;11(12):e0167418. doi: 10.1371/journal.pone.0167418 (PMC5147871; doi:10.1371/journal.pone.0167418)
Supplement: S1 File — Software package and Gracilaria chilensis data. (ZIP) [file pone.0167418.s001.zip › survival_multiple_fit.m]

                            %%Objectives
                            
%Estimate the parameters for the density-dependent survival function

                            %% Settings

Stage = char('F','M','D');
Month = char('Oct','Feb','Jun');
Pool  = char('Corral 1','Corral 2','Niebla 1', 'Niebla 2', 'Niebla 3');

%inital s_max to start estimates
ismax = 0.65;

%inital Vopt to start estimates
iVopt = 4.5;

%inital b0 to start estimates
ib0   = 0.1;

%inital b1 to start estimates
ib1   = -0.1;

%optimization method: OLS.: Ordinary Least Squares, WLS.: Weighted Least Squares,  IRLS: Iterative Re-weighted Least-Squares,
                     %N-RM: Newton-Rahpson Method, LOLS: Linear-in-the-parameters Oblique Least Squares
Opt_method = 'LOLS';

%maximum number of iterations to find a solution. For NRM1, NRM2, IRLS and LOLS. 
t_stop = 100;

%treshold proportion of variation abs(1-c(t+1)/c(t)) in the solution to stop calculus. For N-RM and IRLS.
r_stop = 0.0001;

%V grouping intervals: [g_1(min) g_1(max); ... ; g_n(min) g_n(max)]. For N-RM. If standard N-RM, set one single group [min(x) max(x)].
Vgrp   = [0 4; 4 5; 5 12];

%V group weighted by s2 (0 or 1). Only for N-RM.
Ws2    = 1;

%Lp norm rate of convergence (0<p<2); lower is slower but more precise. For IRLS only.
phi    = 0.4;

%number of Monte-Carlo iterations to estimate significances of differences between linefits.
MCitr  = 100;

                             %% Calculus

OptEvol = nan(t_stop,4,size(Stage,1));

for st=1:3
    for itr=1:MCitr
        ploidy=datatable(2:end,4);
        if itr>1
            for mo=1:size(Month,1)
                for po=1:size(Pool,1)
                    i = find(strcmp(datatable(2:end,2),Month(mo,:))==1 & strcmp(datatable(2:end,3),Pool(po,:))==1);
                    ploidy(i)=ploidy(i(randperm(size(i,1))));
                end
            end
        end
        ploidy =[{'ploidy'}; ploidy];
        i      = find(strcmp(ploidy,Stage(st))==1);
        V      = cell2mat(datatable(i,6));
        Vmin   = min(V);
        Vmax   = max(V);
        x      = (2*V-Vmax-Vmin)/(Vmax-Vmin);
        S      = cell2mat(datatable(i,7));
        Smin   = min(S);
        Smax   = max(S);
        y      = (2*S-Smax-Smin)/(Smax-Smin);
        n      = size(V,1);
        xopt   = (2*iVopt-Vmax-Vmin)/(Vmax-Vmin);
        ymax   = (2*ismax-Smax-Smin)/(Smax-Smin);
        b0_    = ib0*(Vmax-Vmin).^2/(2*(Smax-Smin));
        b1_    = ib1*(Vmax-Vmin)/2;
        b      = [ismax-b0_*xopt^2+b0_*b1_*xopt^3;
                  2*b0_*xopt-3*b0_*b1_*xopt^2;
                  3*b0_*b1_*xopt-b0_;
                  -b0_*b1_];

        switch Opt_method
            case 'N-RM'
                xgrp = (2*Vgrp-Vmax-Vmin)./(Vmax-Vmin);

                for j=1:size(xgrp,1)
             grp(j).i  = find(x>=xgrp(j,1) & x<=xgrp(j,2));
                    x_ = x(grp(j).i);
                    y_ = y(grp(j).i);
              grp(j).n = size(x_,1);
                    mu = [x_.^0 x_.^1 x_.^2 x_.^3 x_.^4 x_.^5 x_.^6]'*[y_.^0 y_.^1 y_.^2];
              grp(j).M = [mu(1,3) mu(1,2) mu(2,2) mu(3,2) mu(4,2);
                          mu(1,2) mu(1,1) mu(2,1) mu(3,1) mu(4,1);
                          mu(2,2) mu(2,1) mu(3,1) mu(4,1) mu(5,1);
                          mu(3,2) mu(3,1) mu(4,1) mu(5,1) mu(6,1);
                          mu(4,2) mu(4,1) mu(5,1) mu(6,1) mu(7,1)];
                end

                v  = -eye(5);
                v0 = v(2,:);
                v1 = v(3,:);
                v2 = v(4,:);
                v3 = v(5,:);
                t  = 1;
                r  = 1;

                while t<t_stop && max(r)>r_stop
                    B = [1 -b(1) -b(2) -b(3) -b(4)];
                    for j=1:size(xgrp,1)
                        M  = grp(j).M;
                        n  = grp(j).n;
                        s2 =  sum(sum(B'*B.*M))/n;
                     dl.d0 = -sum(sum((v0'*B).*M+(B'*v0).*M))/(2*s2);
                     dl.d1 = -sum(sum((v1'*B).*M+(B'*v1).*M))/(2*s2);
                     dl.d2 = -sum(sum((v2'*B).*M+(B'*v2).*M))/(2*s2);
                     dl.d3 = -sum(sum((v3'*B).*M+(B'*v3).*M))/(2*s2);
                     ds.d0 =  sum(sum((v0'*B).*M+(B'*v0).*M))/(n);
                     ds.d1 =  sum(sum((v1'*B).*M+(B'*v1).*M))/(n);
                     ds.d2 =  sum(sum((v2'*B).*M+(B'*v2).*M))/(n);
                     ds.d3 =  sum(sum((v3'*B).*M+(B'*v3).*M))/(n);
                  d2l.d0d0 = -sum(sum((v0'*v0).*M+(v0'*v0).*M))/(2*s2);
                  d2l.d0d1 = -sum(sum((v0'*v1).*M+(v1'*v0).*M))/(2*s2);
                  d2l.d0d2 = -sum(sum((v0'*v2).*M+(v2'*v0).*M))/(2*s2);
                  d2l.d0d3 = -sum(sum((v0'*v3).*M+(v3'*v0).*M))/(2*s2);
                  d2l.d1d1 = -sum(sum((v1'*v1).*M+(v1'*v1).*M))/(2*s2);
                  d2l.d1d2 = -sum(sum((v1'*v2).*M+(v2'*v1).*M))/(2*s2);
                  d2l.d1d3 = -sum(sum((v1'*v3).*M+(v3'*v1).*M))/(2*s2);
                  d2l.d2d2 = -sum(sum((v2'*v2).*M+(v2'*v2).*M))/(2*s2);
                  d2l.d2d3 = -sum(sum((v2'*v3).*M+(v3'*v2).*M))/(2*s2);
                  d2l.d3d3 = -sum(sum((v3'*v3).*M+(v3'*v3).*M))/(2*s2);
                  d2s.d0d0 =  sum(sum((v0'*v0).*M+(v0'*v0).*M))/(n);
                  d2s.d0d1 =  sum(sum((v0'*v1).*M+(v1'*v0).*M))/(n);
                  d2s.d0d2 =  sum(sum((v0'*v2).*M+(v2'*v0).*M))/(n);
                  d2s.d0d3 =  sum(sum((v0'*v3).*M+(v3'*v0).*M))/(n);
                  d2s.d1d1 =  sum(sum((v1'*v1).*M+(v1'*v1).*M))/(n);
                  d2s.d1d2 =  sum(sum((v1'*v2).*M+(v2'*v1).*M))/(n);
                  d2s.d1d3 =  sum(sum((v1'*v3).*M+(v3'*v1).*M))/(n);
                  d2s.d2d2 =  sum(sum((v2'*v2).*M+(v2'*v2).*M))/(n);
                  d2s.d2d3 =  sum(sum((v2'*v3).*M+(v3'*v2).*M))/(n);
                  d2s.d3d3 =  sum(sum((v3'*v3).*M+(v3'*v3).*M))/(n);
                  if Ws2==1
                      ds.d0    =  sum(sum((v0'*B).*M+(B'*v0).*M))/(n*s2);
                      ds.d1    =  sum(sum((v1'*B).*M+(B'*v1).*M))/(n*s2);
                      ds.d2    =  sum(sum((v2'*B).*M+(B'*v2).*M))/(n*s2);
                      ds.d3    =  sum(sum((v3'*B).*M+(B'*v3).*M))/(n*s2);
                      d2s.d0d0 =  sum(sum((v0'*v0).*M+(v0'*v0).*M))/(n*s2);
                      d2s.d0d1 =  sum(sum((v0'*v1).*M+(v1'*v0).*M))/(n*s2);
                      d2s.d0d2 =  sum(sum((v0'*v2).*M+(v2'*v0).*M))/(n*s2);
                      d2s.d0d3 =  sum(sum((v0'*v3).*M+(v3'*v0).*M))/(n*s2);
                      d2s.d1d1 =  sum(sum((v1'*v1).*M+(v1'*v1).*M))/(n*s2);
                      d2s.d1d2 =  sum(sum((v1'*v2).*M+(v2'*v1).*M))/(n*s2);
                      d2s.d1d3 =  sum(sum((v1'*v3).*M+(v3'*v1).*M))/(n*s2);
                      d2s.d2d2 =  sum(sum((v2'*v2).*M+(v2'*v2).*M))/(n*s2);
                      d2s.d2d3 =  sum(sum((v2'*v3).*M+(v3'*v2).*M))/(n*s2);
                      d2s.d3d3 =  sum(sum((v3'*v3).*M+(v3'*v3).*M))/(n*s2);
                  end
                  grp(j).u =  [dl.d0 dl.d1 dl.d2 dl.d3 ds.d0 ds.d1 ds.d2 ds.d3]';
                  grp(j).J =  [d2l.d0d0  d2l.d0d1  d2l.d0d2  d2l.d0d3;
                               d2l.d0d1  d2l.d1d1  d2l.d1d2  d2l.d1d3;
                               d2l.d0d2  d2l.d1d2  d2l.d2d2  d2l.d2d3;
                               d2l.d0d3  d2l.d1d3  d2l.d2d3  d2l.d3d3;
                               d2s.d0d0  d2s.d0d1  d2s.d0d2  d2s.d0d3
                               d2s.d0d1  d2s.d1d1  d2s.d1d2  d2s.d1d3;
                               d2s.d0d2  d2s.d1d2  d2s.d2d2  d2s.d2d3;
                               d2s.d0d3  d2s.d1d3  d2s.d2d3  d2s.d3d3];

                        run TrackResNRM
                    end

                    u = cat(1, grp(:).u);
                    J = cat(1, grp(:).J);
                   bf = b-inv(J'*J)*J'*u./1;
                    r = abs(1-bf./b);
                    b = bf;
                    t = t+1;
                   OptEvol(t-1,:,st) = r;
                end

                clear B bf grp J M n r s2 t u 
                clear -regexp (^d|^v|^x)

            case 'OLS.'
                X = [x.^0 x.^1 x.^2 x.^3]; 
                b = inv(X'*X)*X'*y;

            case 'WLS.'
                X = [ones(n,1) x x.^2 x.^3];
                W = diag(V);
                b = inv(X'*W*X)*X'*W*y;
                
            case 'IRLS'
                X = [ones(n,1) x x.^2 x.^3];
                W = diag(abs(y-X*b).^(phi-2));
                r = 1;
                t = 1;
                while t<t_stop && max(r)>r_stop
                    bf = inv(X'*W*X)*X'*W*y;
                    W  = diag(abs(y-X*bf).^(phi-2));
                    r  = abs(1-bf./b);
                    b  = bf;
                    t  = t+1;
                    OptEvol(t,:,st) = r;
                end
                
            case 'LOLS'
                d  = 0.01;
                xo = x;
                yo = y;
                xe = x;
                tb = 1;
                rb = 1;
                while tb<t_stop && max(rb)>r_stop
                    for i=1:n
                        t  = 1;
                        r  = 1;
                        while t<t_stop && r>r_stop
                            t=t+1;
                            Ay   = [yo(i) -b(1) -b(2)*xe(i) -b(3)*xe(i)^2 -b(4)*xe(i)^3];
                            By   = [b(2) 2*b(3)*xe(i) 3*b(4)*xe(i)^2];
                            fxe  = (xo(i)-xe(i))*d+d*sum(sum(Ay'*By));
                            dAy  = [0 0 -b(2) -2*b(3)*xe(i) -3*b(4)*xe(i)^2];
                            dBy  = [0 2*b(3) 6*b(4)*xe(i)];
                            f_xe = -d+d*sum(sum(dAy'*By+Ay'*dBy));
                            r    = abs(1-(xe(i)+fxe/f_xe)/xe(i));
                            xe(i)= xe(i)-fxe/f_xe;
                        end
                    end
                    Xe = [ones(n,1) xe xe.^2 xe.^3];
                    b_  = b-inv(Xe'*Xe)*Xe'*(Xe*b-yo);
                    rb = abs(1-b_./b);
                    b  = b_;
                    tb = tb+1;
                    OptEvol(tb-1,:,st) = rb;
                end
        end

        %estimating parameters from polynomial-----------------------------
        xopt   = (b(3)+sqrt(b(3)^2-3*b(2)*b(4)))/(-3*b(4));
        Vopt   = (xopt*(Vmax-Vmin)+Vmax+Vmin)/2;
        ymax   = b(1)-b(3)*xopt.^2-2*b(4)*xopt.^3;
        smax = (ymax*(Smax-Smin)+Smax+Smin)/2;
        b0_    = -b(3)-3*b(4)*xopt;
        b0     = 2*b0_*(Smax-Smin)/((Vmax-Vmin).^2);
        b1_      = b(4)/(b(3)+3*b(4)*xopt);
        b1     = 2*b1_/(Vmax-Vmin);
        %store estimated parameters and  plot results----------------------
        if itr==1
            figure(1)
            switch Stage(st)
                case 'F'
                    plot(V,S,'ro'); hold on
                    x=Vmin:0.1:Vmax;
                    y=smax-b0*(1+b1*(x-Vopt)).*(x-Vopt).^2;
                    plot(x,y,'r-'); hold on
                    title('H_f_e_m_a_l_e')
                    xlabel('V (L.m^-^2)')
                    ylabel('s')

                case 'M'
                    plot(V,S,'b^'); hold on
                    x=Vmin:0.1:Vmax;
                    y=smax-b0*(1+b1*(x-Vopt)).*(x-Vopt).^2;
                    plot(x,y,'b-'); hold on
                    title('H_m_a_l_e')
                    xlabel('V (L.m^-^2)')

                case 'D'
                    plot(V,S,'ks'); hold on
                    x=Vmin:0.1:Vmax;
                    y=smax-b0*(1+b1*(x-Vopt)).*(x-Vopt).^2;
                    plot(x,y,'k-'); hold on
                    title('D')
                    xlabel('V (L.m^-^2)')
            end
            Results.stage(st).name = Stage(st);
        end
        Results.stage(st).s_max(itr) = smax;
        Results.stage(st).Vopt(itr)  = Vopt;
        Results.stage(st).b0(itr)    = b0;
        Results.stage(st).b1(itr)    = b1;    
    end
end

clear mo n ploidy po stage t tb t_stop smax
clear -regexp (^c|^d|^f|^i|^r|^V|^v|^W|^X|^x|^y|y$)

%estimate significances of differences between linefits--------------------
for j=1:(size(Stage,1)-1)
    for k=(j+1):size(Stage,1)
        ai = Results.stage(j).s_max(1);
        bi = Results.stage(k).s_max(1);
        d0 = abs(bi-ai);
        a  = Results.stage(j).s_max(2:end);
        b  = Results.stage(k).s_max(2:end);
        d  = sort(abs(b-a));
        Results.sig_dif.s_max(j,k)=1-min(find(d>=d0))/MCitr;
        
        ai = Results.stage(j).Vopt(1);
        bi = Results.stage(k).Vopt(1);
        d0 = abs(bi-ai);
        a  = Results.stage(j).Vopt(2:end);
        b  = Results.stage(k).Vopt(2:end);
        d  = sort(abs(b-a));
        Results.sig_dif.Vopt(j,k)=1-min(find(d>=d0))/MCitr;
        
        ai = Results.stage(j).b0(1);
        bi = Results.stage(k).b0(1);
        d0 = abs(ai-bi);
        a  = Results.stage(j).b0(2:end);
        b  = Results.stage(k).b0(2:end);
        d  = sort(abs(b-a));
        Results.sig_dif.b0(j,k)=1-min(find(d>=d0))/MCitr;
        
        ai = Results.stage(j).b1(1);
        bi = Results.stage(k).b1(1);
        d0 = abs(ai-bi);
        a  = Results.stage(j).b1(2:end);
        b  = Results.stage(k).b1(2:end);
        d  = sort(abs(b-a));
        Results.sig_dif.b1(j,k)=1-min(find(d>=d0))/MCitr;
    end
end

for j=1:(size(Stage,1))
    Results.stage(j).s_max(2:end) =[];
    Results.stage(j).Vopt(2:end)  =[];
    Results.stage(j).b0(2:end)    =[];
    Results.stage(j).b1(2:end)    =[];
end
%end significant different-------------------------------------------------
clear -regexp '^a|^b|^d|itr$|^j|^k|^S'
