# Supplementary material for: Linear-In-The-Parameters Oblique Least Squares (LOLS) Provides More Accurate Estimates of Density-Dependent Survival
Source: PLoS One. 2016 Dec 9;11(12):e0167418. doi: 10.1371/journal.pone.0167418 (PMC5147871; doi:10.1371/journal.pone.0167418)
Supplement: S1 File — Software package and Gracilaria chilensis data. (ZIP) [file pone.0167418.s001.zip › survival_single_fit.m]

                            %%Objectives
                            
%Estimate the parameters for the density-dependent survival function

                            %% Settings

Stage = char('F','M','D');
Month = char('Oct','Feb','Jun');
Pool  = char('Corral 1','Corral 2','Niebla 1', 'Niebla 2', 'Niebla 3');

%inital s_max to start estimates
ismax = 0.65;

%inital Vopt to start estimates
iVopt = 4.5;

%inital b0 to start estimates
ib0   = 0.1;

%inital b1 to start estimates
ib1   = -0.1;

%optimization method: OLS.: Ordinary Least Squares, WLS.: Weighted Least Squares,  IRLS: Iterative Re-weighted Least-Squares,
                     %N-RM: Newton-Rahpson Method, LOLS: Linear-in-the-parameters Oblique Least Squares
Opt_method = 'LOLS';

%maximum number of iterations to find a solution. For NRM1, NRM2, IRLS and LOLS. 
t_stop = 100;

%treshold proportion of variation abs(1-c(t+1)/c(t)) in the solution to stop calculus. For N-RM and IRLS.
r_stop = 0.0001;

%V grouping intervals: [g_1(min) g_1(max); ... ; g_n(min) g_n(max)]. For N-RM. If standard N-RM, set one single group [min(x) max(x)].
Vgrp   = [0 4; 4 5; 5 12];

%V group weighted by s2 (0 or 1). Only for N-RM.
Ws2    = 1;

%Lp norm rate of convergence (0<p<2); lower is slower but more precise. For IRLS only.
phi    = 0.4;

                             %% Calculus

OptEvol = nan(t_stop,4,size(Stage,1));

ploidy =datatable(2:end,4);
ploidy =[{'ploidy'}; ploidy];
i      = 2:size(ploidy,1);
V      = cell2mat(datatable(i,6));
Vmin   = min(V);
Vmax   = max(V);
x      = (2*V-Vmax-Vmin)/(Vmax-Vmin);
S      = cell2mat(datatable(i,7));
Smin   = min(S);
Smax   = max(S);
y      = (2*S-Smax-Smin)/(Smax-Smin);
n      = size(V,1);
xopt   = (2*iVopt-Vmax-Vmin)/(Vmax-Vmin);
ymax   = (2*ismax-Smax-Smin)/(Smax-Smin);
b0_    = ib0*(Vmax-Vmin).^2/(2*(Smax-Smin));
b1_    = ib1*(Vmax-Vmin)/2;
b      = [ismax-b0_*xopt^2+b0_*b1_*xopt^3;
          2*b0_*xopt-3*b0_*b1_*xopt^2;
          3*b0_*b1_*xopt-b0_;
          -b0_*b1_];

switch Opt_method
    case 'N-RM'
        xgrp = (2*Vgrp-Vmax-Vmin)./(Vmax-Vmin);

        for j=1:size(xgrp,1)
     grp(j).i  = find(x>=xgrp(j,1) & x<=xgrp(j,2));
            x_ = x(grp(j).i);
            y_ = y(grp(j).i);
      grp(j).n = size(x_,1);
            mu = [x_.^0 x_.^1 x_.^2 x_.^3 x_.^4 x_.^5 x_.^6]'*[y_.^0 y_.^1 y_.^2];
      grp(j).M = [mu(1,3) mu(1,2) mu(2,2) mu(3,2) mu(4,2);
                  mu(1,2) mu(1,1) mu(2,1) mu(3,1) mu(4,1);
                  mu(2,2) mu(2,1) mu(3,1) mu(4,1) mu(5,1);
                  mu(3,2) mu(3,1) mu(4,1) mu(5,1) mu(6,1);
                  mu(4,2) mu(4,1) mu(5,1) mu(6,1) mu(7,1)];
        end

        v  = -eye(5);
        v0 = v(2,:);
        v1 = v(3,:);
        v2 = v(4,:);
        v3 = v(5,:);
        t  = 1;
        r  = 1;

        while t<t_stop && max(r)>r_stop
            B = [1 -b(1) -b(2) -b(3) -b(4)];
            for j=1:size(xgrp,1)
                M  = grp(j).M;
                n  = grp(j).n;
                s2 =  sum(sum(B'*B.*M))/n;
             dl.d0 = -sum(sum((v0'*B).*M+(B'*v0).*M))/(2*s2);
             dl.d1 = -sum(sum((v1'*B).*M+(B'*v1).*M))/(2*s2);
             dl.d2 = -sum(sum((v2'*B).*M+(B'*v2).*M))/(2*s2);
             dl.d3 = -sum(sum((v3'*B).*M+(B'*v3).*M))/(2*s2);
             ds.d0 =  sum(sum((v0'*B).*M+(B'*v0).*M))/(n);
             ds.d1 =  sum(sum((v1'*B).*M+(B'*v1).*M))/(n);
             ds.d2 =  sum(sum((v2'*B).*M+(B'*v2).*M))/(n);
             ds.d3 =  sum(sum((v3'*B).*M+(B'*v3).*M))/(n);
          d2l.d0d0 = -sum(sum((v0'*v0).*M+(v0'*v0).*M))/(2*s2);
          d2l.d0d1 = -sum(sum((v0'*v1).*M+(v1'*v0).*M))/(2*s2);
          d2l.d0d2 = -sum(sum((v0'*v2).*M+(v2'*v0).*M))/(2*s2);
          d2l.d0d3 = -sum(sum((v0'*v3).*M+(v3'*v0).*M))/(2*s2);
          d2l.d1d1 = -sum(sum((v1'*v1).*M+(v1'*v1).*M))/(2*s2);
          d2l.d1d2 = -sum(sum((v1'*v2).*M+(v2'*v1).*M))/(2*s2);
          d2l.d1d3 = -sum(sum((v1'*v3).*M+(v3'*v1).*M))/(2*s2);
          d2l.d2d2 = -sum(sum((v2'*v2).*M+(v2'*v2).*M))/(2*s2);
          d2l.d2d3 = -sum(sum((v2'*v3).*M+(v3'*v2).*M))/(2*s2);
          d2l.d3d3 = -sum(sum((v3'*v3).*M+(v3'*v3).*M))/(2*s2);
          d2s.d0d0 =  sum(sum((v0'*v0).*M+(v0'*v0).*M))/(n);
          d2s.d0d1 =  sum(sum((v0'*v1).*M+(v1'*v0).*M))/(n);
          d2s.d0d2 =  sum(sum((v0'*v2).*M+(v2'*v0).*M))/(n);
          d2s.d0d3 =  sum(sum((v0'*v3).*M+(v3'*v0).*M))/(n);
          d2s.d1d1 =  sum(sum((v1'*v1).*M+(v1'*v1).*M))/(n);
          d2s.d1d2 =  sum(sum((v1'*v2).*M+(v2'*v1).*M))/(n);
          d2s.d1d3 =  sum(sum((v1'*v3).*M+(v3'*v1).*M))/(n);
          d2s.d2d2 =  sum(sum((v2'*v2).*M+(v2'*v2).*M))/(n);
          d2s.d2d3 =  sum(sum((v2'*v3).*M+(v3'*v2).*M))/(n);
          d2s.d3d3 =  sum(sum((v3'*v3).*M+(v3'*v3).*M))/(n);
          if Ws2==1
              ds.d0    =  sum(sum((v0'*B).*M+(B'*v0).*M))/(n*s2);
              ds.d1    =  sum(sum((v1'*B).*M+(B'*v1).*M))/(n*s2);
              ds.d2    =  sum(sum((v2'*B).*M+(B'*v2).*M))/(n*s2);
              ds.d3    =  sum(sum((v3'*B).*M+(B'*v3).*M))/(n*s2);
              d2s.d0d0 =  sum(sum((v0'*v0).*M+(v0'*v0).*M))/(n*s2);
              d2s.d0d1 =  sum(sum((v0'*v1).*M+(v1'*v0).*M))/(n*s2);
              d2s.d0d2 =  sum(sum((v0'*v2).*M+(v2'*v0).*M))/(n*s2);
              d2s.d0d3 =  sum(sum((v0'*v3).*M+(v3'*v0).*M))/(n*s2);
              d2s.d1d1 =  sum(sum((v1'*v1).*M+(v1'*v1).*M))/(n*s2);
              d2s.d1d2 =  sum(sum((v1'*v2).*M+(v2'*v1).*M))/(n*s2);
              d2s.d1d3 =  sum(sum((v1'*v3).*M+(v3'*v1).*M))/(n*s2);
              d2s.d2d2 =  sum(sum((v2'*v2).*M+(v2'*v2).*M))/(n*s2);
              d2s.d2d3 =  sum(sum((v2'*v3).*M+(v3'*v2).*M))/(n*s2);
              d2s.d3d3 =  sum(sum((v3'*v3).*M+(v3'*v3).*M))/(n*s2);
          end
          grp(j).u =  [dl.d0 dl.d1 dl.d2 dl.d3 ds.d0 ds.d1 ds.d2 ds.d3]';
          grp(j).J =  [d2l.d0d0  d2l.d0d1  d2l.d0d2  d2l.d0d3;
                       d2l.d0d1  d2l.d1d1  d2l.d1d2  d2l.d1d3;
                       d2l.d0d2  d2l.d1d2  d2l.d2d2  d2l.d2d3;
                       d2l.d0d3  d2l.d1d3  d2l.d2d3  d2l.d3d3;
                       d2s.d0d0  d2s.d0d1  d2s.d0d2  d2s.d0d3
                       d2s.d0d1  d2s.d1d1  d2s.d1d2  d2s.d1d3;
                       d2s.d0d2  d2s.d1d2  d2s.d2d2  d2s.d2d3;
                       d2s.d0d3  d2s.d1d3  d2s.d2d3  d2s.d3d3];

                run TrackResNRM
            end

            u = cat(1, grp(:).u);
            J = cat(1, grp(:).J);
           bf = b-inv(J'*J)*J'*u./1;
            r = abs(1-bf./b);
            b = bf;
            t = t+1;
           OptEvol(t-1,:,st) = r;
        end

        clear B bf grp J M n r s2 t u 
        clear -regexp (^d|^v|^x)

    case 'OLS.'
        X = [x.^0 x.^1 x.^2 x.^3]; 
        b = inv(X'*X)*X'*y;

    case 'WLS.'
        X = [ones(n,1) x x.^2 x.^3];
        W = diag(V);
        b = inv(X'*W*X)*X'*W*y;

    case 'IRLS'
        X = [ones(n,1) x x.^2 x.^3];
        W = diag(abs(y-X*b).^(phi-2));
        r = 1;
        t = 1;
        while t<t_stop && max(r)>r_stop
            bf = inv(X'*W*X)*X'*W*y;
            W  = diag(abs(y-X*bf).^(phi-2));
            r  = abs(1-bf./b);
            b  = bf;
            t  = t+1;
            OptEvol(t,:,st) = r;
        end

    case 'LOLS'
        d  = 0.01;
        xo = x;
        yo = y;
        xe = x;
        tb = 1;
        rb = 1;
        while tb<t_stop && max(rb)>r_stop
            for i=1:n
                t  = 1;
                r  = 1;
                while t<t_stop && r>r_stop
                    t=t+1;
                    Ay   = [yo(i) -b(1) -b(2)*xe(i) -b(3)*xe(i)^2 -b(4)*xe(i)^3];
                    By   = [b(2) 2*b(3)*xe(i) 3*b(4)*xe(i)^2];
                    fxe  = (xo(i)-xe(i))*d+d*sum(sum(Ay'*By));
                    dAy  = [0 0 -b(2) -2*b(3)*xe(i) -3*b(4)*xe(i)^2];
                    dBy  = [0 2*b(3) 6*b(4)*xe(i)];
                    f_xe = -d+d*sum(sum(dAy'*By+Ay'*dBy));
                    r    = abs(1-(xe(i)+fxe/f_xe)/xe(i));
                    xe(i)= xe(i)-fxe/f_xe;
                end
            end
            Xe = [ones(n,1) xe xe.^2 xe.^3];
            b_  = b-inv(Xe'*Xe)*Xe'*(Xe*b-yo);
            rb = abs(1-b_./b);
            b  = b_;
            tb = tb+1;
            OptEvol(tb-1,:,st) = rb;
        end
end

%estimating parameters from polynomial-----------------------------
xopt   = (b(3)+sqrt(b(3)^2-3*b(2)*b(4)))/(-3*b(4));
Vopt   = (xopt*(Vmax-Vmin)+Vmax+Vmin)/2;
ymax   = b(1)-b(3)*xopt.^2-2*b(4)*xopt.^3;
smax = (ymax*(Smax-Smin)+Smax+Smin)/2;
b0_    = -b(3)-3*b(4)*xopt;
b0     = 2*b0_*(Smax-Smin)/((Vmax-Vmin).^2);
b1_      = b(4)/(b(3)+3*b(4)*xopt);
b1     = 2*b1_/(Vmax-Vmin);

%store estimated parametersand  plot results----------------------
figure(1)
plot(V,S,'ko'); hold on
x=Vmin:0.1:Vmax;
y=smax-b0*(1+b1*(x-Vopt)).*(x-Vopt).^2;
plot(x,y,'k-'); hold on
title('H_f_e_m_a_l_e')
xlabel('V (L.m^-^2)')
ylabel('s')

Results.s_max = smax;
Results.Vopt  = Vopt;
Results.b0    = b0;
Results.b1    = b1;    

clear mo n ploidy po stage t tb t_stop smax
clear -regexp (^c|^d|^f|^i|^r|^V|^v|^W|^X|^x|^y|y$)

%end significant different-------------------------------------------------
clear -regexp '^a|^b|^d|itr$|^j|^k|^S'
