# Supplementary material for: Linear-In-The-Parameters Oblique Least Squares (LOLS) Provides More Accurate Estimates of Density-Dependent Survival
Source: PLoS One. 2016 Dec 9;11(12):e0167418. doi: 10.1371/journal.pone.0167418 (PMC5147871; doi:10.1371/journal.pone.0167418)
Supplement: S1 File — Software package and Gracilaria chilensis data. (ZIP) [file pone.0167418.s001.zip › TrackResNRM.m]

x_   = x(grp(j).i);
y_   = y(grp(j).i);
yhat = b(1)+b(2)*x_+b(3)*x_.^2+b(4)*x_.^3;
resd = y_-yhat;
%resd=B'*B.*M/n;
s2_  = sum(resd.^2)/n;

figure(2)
subplot(size(xgrp,1),t_stop-1,(j-1)*(t_stop-1)+t)
hist(reshape(resd,numel(resd),1));
title(['\sigma^2_o_b_s=' num2str(s2_)])
%ylabel(['\sigma^2_e_s_t=' num2str(s2)])

figure(3)
subplot(size(xgrp,1),t_stop-1,(j-1)*(t_stop-1)+t)
plot(x_,y_,'ko'); hold on
[~,i]=sort(x_);
plot(x_(i),yhat(i),'r-'); hold on
title(['\sigma^2_o_b_s=' num2str(s2_)])
